# Supplementary material for: Calcium and Boron Foliar Fertilizer to Relieve Cracking of ‘Liuyuezao’ Pummelos
Source: Foods. 2025 Feb 11;14(4):595. doi: 10.3390/foods14040595 (PMC11854133; doi:10.3390/foods14040595)
Supplement: Supplementary file 1 [file foods-14-00595-s001.zip]

Archive with 1 entries (1 files):
- foods-3453736-supplementary.pdf
